# Supplementary material for: Genetic diversity among the present Japanese population: evidence from genotyping of human cell lines established in Japan
Source: Hum Cell. 2024 Apr 19;37(4):944–50. doi: 10.1007/s13577-024-01055-0 (PMC11194210; doi:10.1007/s13577-024-01055-0)
Supplement: Supplementary file 2 — Supplementary file2 (XLSX 18 KB) [file 13577_2024_1055_MOESM2_ESM.xlsx]

## Sheet: Sheet1
Table S2. Genotyper sub-population predictions with the three highest likelihood estimates. Cell lines predicted by two Japanese datasets are shown in bold.
Genotype prediction	Cell Name	Cell No	1		2		3
Japanese	86-2	RCB2134	Japanese-HapMap	4.73E-51	Japanese	1.25E-51	Taiwanese Han	6.37E-52
Japanese	A110L	RCB2816	Japanese-HapMap	3.83e-55	Han-HapMap	3.06e-56	Japanese	1.43e-56
Japanese	A529L	RCB2817	Japanese-HapMap	5.26e-62	Japanese	3.2e-64	Koreans	7.32e-65
Japanese	CB-3512	RCB2531	Japanese	1.15e-44	Koreans	5.59e-45	Japanese-HapMap	4.62e-45
Japanese	HE31	RCB2248	Japanese-HapMap	2.3e-44	Japanese	2.09e-45	Koreans	5.71e-46
Japanese	HEV0011	HEV0011	Japanese-HapMap	1.7e-41	Japanese	3.28e-42	Koreans	1.59e-42
Japanese	HEV0024	HEV0024	Japanese	1.67e-47	Koreans	4.46e-48	Japanese-HapMap	1.22e-48
Japanese	HEV0031	HEV0031	Japanese-HapMap	4.04e-41	Japanese	2.54e-41	Koreans	1.94e-42
Japanese	HEV0032	HEV0032	Japanese-HapMap	2.86e-46	Japanese	1.48e-46	Han-HapMap	3.21e-47
Japanese	HEV0037	HEV0037	Japanese	1.81e-48	Japanese-HapMap	2.46e-49	Koreans	1.8e-50
Japanese	HEV0039	HEV0039	Japanese	1.19e-43	Koreans	2.01e-44	Japanese-HapMap	1.08e-44
Japanese	HEV0054	HEV0054	Japanese-HapMap	1.06e-44	Japanese	2.59e-45	Han-HapMap	1.88e-46
Japanese	HEV0098	HEV0098	Japanese-HapMap	9.58e-47	Koreans	2.17e-47	Han-HapMap	1.79e-47
Japanese	HEV0101	HEV0101	Japanese-HapMap	1.22e-45	Japanese	3.42e-46	Han-HapMap	2.45e-46
Japanese	HEV0114	HEV0114	Japanese	2.17e-45	Koreans	2.12e-46	Hakka	3.3e-47
Japanese	HEV0121	HEV0121	Japanese	6.01e-50	Japanese-HapMap	6.38e-51	Han-HapMap	2.06e-51
Japanese	HEV0149	HEV0149	Japanese	4.64e-48	Koreans	1.01e-48	Taiwanese Han	3.37e-49
Japanese	HEV0208	HEV0208	Japanese-HapMap	1.28e-50	Koreans	1.82e-51	Japanese	1.3e-52
Japanese	HEV0236	HEV0236	Japanese-HapMap	5.56e-46	Japanese	2.06e-46	Koreans	5.15e-47
Japanese	HEV0295	HEV0295	Japanese-HapMap	1.21e-44	Japanese	3.01e-45	Koreans	1.55e-45
Japanese	HEV0300	HEV0300	Japanese-HapMap	1.88e-46	Han-HapMap	8.53e-47	Koreans	2.43e-47
Japanese	HEV0333	HEV0333	Japanese-HapMap	4.84e-46	Han-HapMap	1.11e-46	Japanese	5.59e-47
Japanese	HEV0388	HEV0388	Japanese	6.65e-47	Japanese-HapMap	1.51e-47	Hakka	7.5e-49
Japanese	HEV0410	HEV0410	Japanese-HapMap	1.45e-47	Koreans	2.01e-48	Japanese	6.28e-49
Japanese	HFL-AE-III	RCB0684	Japanese	3.48e-44	Japanese-HapMap	1.57e-45	Koreans	4.12e-46
Japanese	HFL-I	RCB0521	Japanese-HapMap	7.77e-54	Japanese	1.21e-54	Koreans	1.14e-54
Japanese	HFSK9t	RCB1542	Japanese	9.05e-47	Japanese-HapMap	1.09e-47	Han-HapMap	5.44e-49
Japanese	HFSKF-AE-V	RCB1139	Japanese	8.75e-43	Taiwanese Han	3.53e-43	Japanese-HapMap	1.72e-43
Japanese	HLC-1	RCB0083	Japanese-HapMap	8.08e-47	Han-HapMap	1.09e-47	Japanese	7.36e-48
Japanese	HS-K	RCB0159	Japanese-HapMap	1.74e-43	Japanese	1.26e-43	Taiwanese Han	1.13e-43
Japanese	HUC-F	RCB0153	Japanese-HapMap	9.56e-45	Japanese	7.11e-45	Koreans	2.89e-46
Japanese	HUC-F2	RCB0436	Japanese-HapMap	4.36e-44	Koreans	5.37e-46	Japanese	2.57e-46
Japanese	HUC-Fm	RCB0197	Japanese-HapMap	5.02e-48	Japanese	1.93e-48	Hakka	1.34e-48
Japanese	HUC-Fm2	RCB0437	Japanese-HapMap	4.83e-45	Japanese	4.57e-46	Koreans	1.91e-46
Japanese	IA-LM	RCB0554	Japanese	1.51e-52	Hakka	9.24e-54	Han-HapMap	6.84e-54
Japanese	LC-1 sq	RCB0455	Japanese-HapMap	3.91e-51	Koreans	3.42e-52	Japanese	2.02e-53
Japanese	LC-2 ad	RCB0440	Japanese-HapMap	2.91e-46	Japanese	7.95e-47	Taiwanese Han	6.61e-48
Japanese	LK-2	RCB1970	Japanese	1.13e-55	Taiwanese Han	2.91e-57	Koreans	2.76e-57
Japanese	Lu-134-A	RCB0466	Japanese-HapMap	2.35e-51	Japanese	1.22e-52	Koreans	7.88e-53
Japanese	Lu-135	RCB0468	Japanese	6.57e-53	Japanese-HapMap	6.18e-53	Koreans	4.44e-54
Japanese	Lu-139	RCB0469	Japanese	6.2e-49	Japanese-HapMap	1.4e-50	Han-HapMap	5.65e-51
Japanese	Lu-143	RCB1773	Japanese-HapMap	4.54e-50	Japanese	4.8e-52	Koreans	4.58e-52
Japanese	Lu-24	RCB1771	Japanese-HapMap	7.96e-48	Hakka	4.22e-48	Japanese	3.37e-48
Japanese	LU65	RCB1967	Japanese-HapMap	3.63e-48	Koreans	4.32e-49	Hakka	1.72e-49
Japanese	MCC138c	RCB5007	Japanese-HapMap	1.8e-45	Koreans	9.23e-47	Japanese	5.46e-47
Japanese	MS-1	RCB0725	Japanese-HapMap	6.37e-49	Lao Loum	2.58e-49	Hakka	2.16e-49
Japanese	NB1RGB	RCB0222	Japanese-HapMap	8.72e-45	Japanese	7.9e-46	Koreans	1.54e-46
Japanese	NHSF46	RCB0162	Japanese-HapMap	5.15e-47	Japanese	6.2e-48	Koreans	4.22e-48
Japanese	RERF-LC-KJ	RCB1313	Japanese-HapMap	3.6e-48	Japanese	1.72e-48	Han-HapMap	2.33e-50
Japanese	S1	RCB1966	Japanese-HapMap	1.49e-52	Japanese	1.36e-52	Han-HapMap	1.16e-52
Japanese	SF8406	RCB0584	Japanese	5.45e-49	Japanese-HapMap	1.85e-49	Koreans	1.5e-50
Japanese	Sq-1	RCB1905	Japanese-HapMap	1.65e-52	Taiwanese Han	2.2e-54	Japanese	1.2e-54
Japanese	T3M-11	RCB1022	Japanese	1.36e-43	Japanese-HapMap	8.04e-44	Koreans	1.24e-44
Japanese	TIG-1	RCB4467	Japanese	5e-44	Japanese-HapMap	2.86e-44	Koreans	7.45e-45
Japanese	TIG-7	RCB4469	Japanese-HapMap	1.06e-49	Japanese	1.06e-49	Han-HapMap	2.89e-51
Japanese	UCB-TERT-21	RCB2079	Japanese	7.46e-37	Japanese-HapMap	1.74e-37	Koreans	5.52e-38
Japanese	WA-hT	RCB2279	Japanese-HapMap	3.61e-45	Japanese	2.9e-46	Hakka	4.21e-47
Japanese	Y-ML-1B	RCB5394	Japanese-HapMap	1.94e-53	Japanese	1.31e-53	Koreans	2.38e-54
Japanese-Hakka	HEV0034	HEV0034	Japanese-HapMap	2.32e-42	Hakka	1.36e-42	Japanese	1.21e-42
Japanese-Hakka	HEV0404	HEV0404	Japanese-HapMap	4.84e-45	Hakka	3.28e-45	Japanese	2.27e-45
Japanese-Hakka	HEV0500	HEV0500	Japanese-HapMap	3.21e-44	Hakka	1.49e-44	Japanese	1.55e-45
Japanese-Hakka	B901L	RCB3530	Hakka	2.21e-53	Japanese-HapMap	1.06e-53	Han-HapMap	9.55e-54
Japanese-Hakka	Lu-140	RCB0470	Hakka	4.04e-63	Japanese	3.33e-63	Japanese-HapMap	2.26e-63
Japanese-Han	HEV0498	HEV0498	Japanese-HapMap	8.46e-49	Han-HapMap	5.7e-49	Japanese	1.7e-49
Japanese-Han	PC-9	RCB4455	Japanese	1.74e-59	Han-HapMap	8.95e-60	Lao Loum	4.71e-60
Japanese-Han	HEV0218	HEV0218	Han-HapMap	1.98e-46	Japanese-HapMap	1.25e-46	Koreans	8.48e-47
Japanese-Korean	HEV0178	HEV0178	Japanese-HapMap	1.89e-47	Koreans	1.43e-47	Japanese	1.34e-47
Japanese-Korean	HEV0240	HEV0240	Japanese	3.15e-44	Koreans	2.16e-44	Han-HapMap	2.43e-45
Japanese-Korean	HEV0251	HEV0251	Japanese-HapMap	4.95e-43	Koreans	4.72e-43	Japanese	1.99e-43
Japanese-Korean	HEV0380	HEV0380	Japanese-HapMap	4.85e-47	Koreans	3.97e-47	Han-HapMap	3.52e-47
Japanese-Korean	Lu99	RCB1900	Japanese-HapMap	4.95e-53	Koreans	1.79e-53	Japanese	1.43e-53
Japanese-Korean	TIG-3	RCB4468	Japanese-HapMap	1.74e-46	Koreans	8.71e-47	Japanese	5.56e-47
Japanese-Korean	UE6E7-16	RCB2163	Japanese	5.97e-46	Koreans	4.48e-46	Japanese-HapMap	4.07e-46
Japanese-Korean	87-5	RCB2092	Koreans	4.22E-52	Japanese-HapMap	3.26E-52	Japanese	2.31E-52
Japanese-Korean	HEV0012	HEV0012	Koreans	2.25e-45	Japanese	2.2e-45	Japanese-HapMap	6.46e-46
Japanese-Korean	HEV0421	HEV0421	Koreans	1.47e-47	Japanese	1.4e-47	Japanese-HapMap	5.71e-48
Japanese-Korean	HFL-II	RCB0522	Koreans	2.1e-46	Japanese	2.07e-46	Hakka	1.19e-46
Japanese-Lao	A129L	RCB3532	Japanese	3.9e-48	Lao Loum	2.26e-48	Hakka	1.12e-48
Japanese-Micro	II-18	RCB2093	Japanese-HapMap	1.87e-49	Micronesians	1.32e-49	Koreans	5.36e-50
Korean	C831L	RCB2819	Koreans	9.52e-48	Japanese	2.1e-49	Japanese-HapMap	1.77e-49
Korean	HE40	RCB2259	Koreans	9.24e-45	Han-HapMap	5.37e-45	Japanese	5.52e-46
Korean	HEV0325	HEV0325	Koreans	1.7e-42	Han-HapMap	3.36e-43	Japanese-HapMap	1.77e-43
Korean	HFL-AE-VI	RCB1613	Koreans	6.67e-44	Japanese-HapMap	2.55e-44	Japanese	1.71e-44
Korean	HFSKF-II	RCB0698	Koreans	1.11e-49	Lao Loum	3.82e-50	Japanese-HapMap	2.95e-50
Korean	LCAM1	RCB1425	Koreans	1.05e-50	Japanese-HapMap	2.05e-51	Hakka	7.16e-52
Korean	Lu-141	RCB1772	Koreans	2.24e-55	Taiwanese Han	3.56e-56	Han-HapMap	4.03e-57
Korean	MCC148c	RCB5008	Koreans	1.11e-48	Japanese	5.89e-49	Japanese-HapMap	3.24e-49
Lao	S2	RCB2133	Lao Loum	6.88e-51	Han-HapMap	1.82e-53	Japanese-HapMap	2.77e-54
Taiwanese	EBC-1	RCB1965	Taiwanese Han	1.66e-52	Han-HapMap	8.11e-53	Japanese	1.24e-53
Taiwanese	RERF-LC-AI	RCB0444	Taiwanese Han	7.26e-51	Koreans	3.6e-52	Han-HapMap	3.38e-52
Taiwanese	T3M-10	RCB1020	Taiwanese Han	5.77e-49	Japanese	8.95e-50	Hakka	7.03e-50
Hakka	HE16	RCB2237	Hakka	1.24e-44	Han-HapMap	1.14e-45	Koreans	2.79e-46
Hakka	HFL-AE-VII	RCB1617	Hakka	1.46e-47	Koreans	4.11e-48	Japanese	2.14e-48
Hakka	HFL-III	RCB0523	Hakka	1.92e-44	Taiwanese Han	1.08e-47	Han-HapMap	5.93e-48
Hakka	T3M-12	RCB2281	Hakka	1.67e-53	Japanese	6.87e-54	Taiwanese Han	3.15e-54
Han	G603L	RCB3529	Han-HapMap	1.97e-55	Taiwanese Han	4.18e-57	Japanese	3.44e-57
Hakka-Taiwanese	Lu-165	RCB1184	Hakka	4.02e-45	Taiwanese Han	2.02e-45	Han-HapMap	8.66e-46
Han-Korean	A904L	RCB3531	Han-HapMap	1.06e-56	Koreans	9.92e-57	Japanese-HapMap	1.33e-57
Han-Taiwanese	Lu-138	RCB1785	Han-HapMap	4.53e-45	Taiwanese Han	3.04e-45	Hakka	1.22e-45
Lao-Han	B1203L	RCB2818	Lao Loum	3.88e-54	Han-HapMap	1.77e-54	Japanese-HapMap	6.67e-56
